# Supplementary material for: PS-MPs Induced Inflammation and Phosphorylation of Inflammatory Signalling Pathways in Liver
Source: Toxics. 2024 Dec 22;12(12):932. doi: 10.3390/toxics12120932 (PMC11679018; doi:10.3390/toxics12120932)
Supplement: Supplementary file 1 [file toxics-12-00932-s001.zip]

Archive with 1 entries (1 files):
- toxics-3355756-supplementary.pdf
